# Supplementary material for: Data on maltreatment profiles and psychopathology in children and adolescents
Source: Data Brief. 2016 Aug 6;8:1352–6. doi: 10.1016/j.dib.2016.07.056 (PMC4993853; doi:10.1016/j.dib.2016.07.056)
Supplement: Supplementary file 2 — Supplementary material [file mmc2.zip]

Archive with 1 entries (1 files):
- DIB.xlsx
