# Supplementary material for: Data on maltreatment profiles and psychopathology in children and adolescents
Source: Data Brief. 2016 Aug 6;8:1352–6. doi: 10.1016/j.dib.2016.07.056 (PMC4993853; doi:10.1016/j.dib.2016.07.056)
Supplement: Supplementary file 2 — Supplementary material [file mmc2.zip › DIB.xlsx]

## Sheet: Tabelle1
ID	Age	Sex	Physical Abuse	Emotional Abuse	Sexual Abuse	Sexual Abuse with Penetration	Neglect	Exposure to Domestic Violence	Diagnosis according to DSM-IV	ADHD	Conduct Disorder	Oppositional Defiant Disorder	PTSD	Mood Disorder	Excretion Disorder	Level of Functioning	LCA	Cluster 1	Cluster 2	Cluster 3
2	10	2	1	0	1	1	0	0	0	0	0	0	0	0	0	95	3	0	0.15	0.85
4	11	2	1	0	1	1	0	0	0	0	0	0	0	0	0	71	3	0	0.15	0.85
45	8	1	1	0	1	1	0	1	1	0	0	0	1	0	0	55	3	0	0.5	0.5
46	14	2	1	0	1	1	0	1	0	0	0	0	0	0	0	60	3	0	0.5	0.5
50	10	1	0	0	1	1	0	1	1	0	0	0	0	1	0	55	3	0	0.08	0.92
51	6	2	0	0	1	1	0	0	0	0	0	0	0	0	0	90	3	0	0.02	0.99
71	4	2	0	0	1	1	0	0	1	1	0	0	0	0	0	70	3	0	0.02	0.99
73	11	2	1	0	1	0	0	0	0	0	0	0	0	0	0	89	3	0	0.43	0.57
90	10	2	0	0	1	0	0	1	0	0	0	0	0	0	0	75	3	0	0.06	0.94
91	15	1	0	0	1	1	0	1	0	0	0	0	0	0	0	80	3	0	0.15	0.85
105	13	1	1	0	1	1	0	0	1	0	0	1	1	0	0	50	3	0	0.15	0.85
108	10	2	0	0	1	0	0	0	0	0	0	0	0	0	0	90	3	0	0.02	0.99
111	15	1	1	0	1	1	0	0	1	0	0	1	0	0	0	60	3	0	0.06	0.94
124	8	2	0	0	1	1	0	0	0	0	0	0	0	0	0	74	3	0	0.08	0.92
148	12	2	0	0	1	0	0	0	0	0	0	0	0	0	0	90	3	0	0.15	0.85
186	5	2	0	0	1	1	0	1	1	1	0	0	0	0	0	55	3	0	0.02	0.99
236	9	1	1	0	1	1	0	0	1	1	0	0	0	0	0	55	3	0	0.5	0.5
239	6	1	1	0	1	1	0	0	1	0	0	1	0	0	0	55	3	0	0.08	0.92
240	4	2	0	0	1	1	0	0	0	0	0	0	0	0	0	80	3	0	0.02	0.99
251	14	1	1	0	1	1	0	1	0	0	0	0	0	0	0	85	3	0	0.02	0.99
252	8	1	0	0	1	1	1	0	0	0	0	0	0	0	0	90	3	0	0.02	0.99
270	6	2	0	0	1	0	0	0	0	0	0	0	0	0	0	80	3	0	0.26	0.74
281	13	1	0	0	1	1	0	1	0	0	0	0	0	0	0	67	3	0	0.08	0.92
297	13	2	0	0	1	0	0	1	0	0	0	0	0	0	0	83	3	0	0.15	0.85
307	10	2	1	0	1	1	0	0	0	0	0	0	0	0	0	56	3	0	0.06	0.94
331	10	2	0	0	1	1	0	0	1	1	0	0	0	0	0	60	3	0	0.15	0.85
360	5	2	1	0	1	1	0	1	0	0	0	0	0	0	0	67	3	0	0.08	0.92
361	8	1	0	0	1	1	0	1	0	0	0	0	0	0	0	70	3	0	0.5	0.5
368	8	2	1	0	1	1	0	0	0	0	0	0	0	0	0	55	3	0	0.24	0.76
382	14	2	0	0	1	1	0	0	1	0	0	1	1	0	1	54	3	0	0.26	0.74
384	9	2	1	0	1	1	0	0	0	0	0	0	0	0	0	65	3	0	0.02	0.99
395	7	1	0	0	1	1	0	0	0	0	0	0	0	0	0	54	3	0	0.02	0.99
436	16	2	0	0	1	1	0	0	1	0	0	0	1	0	0	43	3	0	0.5	0.5
438	7	1	0	0	1	1	0	0	1	1	0	0	0	0	0	50	3	0	0.06	0.94
452	8	1	1	0	1	1	0	1	0	0	0	0	0	0	0	50	3	0	0.02	0.99
465	17	2	0	0	1	1	0	0	0	0	0	0	0	0	0	63	3	0	0.15	0.85
468	14	1	0	0	1	0	0	0	0	0	0	0	0	0	0	56	3	0	0.15	0.85
5	14	2	1	1	1	0	0	1	1	0	0	0	0	0	1	81	2	0	0.99	0.01
10	13	2	1	1	1	0	0	1	1	0	0	0	1	0	1	50	2	0	0.99	0.01
13	13	1	1	0	1	1	1	1	0	0	0	0	0	0	0	60	2	0	0.95	0.05
15	14	2	0	1	1	1	0	1	0	0	0	0	0	0	0	78	2	0	0.74	0.26
19	7	1	1	0	1	1	1	0	1	0	0	0	0	1	0	48	2	0	0.78	0.22
22	12	1	1	1	1	0	1	0	1	0	0	1	1	1	0	55	2	0	1	0
23	11	1	1	1	1	1	0	1	1	1	1	0	0	0	0	55	2	0	0.97	0.03
30	6	2	1	1	1	0	1	0	0	0	0	0	0	0	0	70	2	0	1	0
31	9	2	1	1	1	0	1	0	0	0	0	0	0	0	0	61	2	0	1	0
43	12	1	1	0	1	1	1	1	1	1	0	1	0	1	0	58	2	0	0.95	0.05
47	12	2	0	1	1	1	1	1	1	0	0	0	1	0	0	70	2	0	0.98	0.02
48	9	2	1	1	1	1	1	1	1	1	0	1	1	0	0	52	2	0	1	0
49	7	2	1	1	1	1	1	1	1	1	0	0	0	0	0	57	2	0	1	0
53	13	2	1	1	1	1	1	1	1	0	0	1	0	0	0	55	2	0	1	0
56	8	1	1	1	1	0	0	0	1	1	0	1	0	0	0	52	2	0	0.96	0.04
70	12	2	1	1	1	1	1	1	1	0	0	0	1	0	1	70	2	0	1	0
72	6	2	1	1	1	0	1	0	1	0	0	0	1	0	0	60	2	0	1	0
78	5	2	1	0	1	0	1	0	0	0	0	0	0	0	0	82	2	0	0.94	0.06
92	9	2	1	1	1	0	1	1	1	1	0	1	0	0	0	59	2	0	0.99	0.01
97	9	1	1	1	1	1	1	1	0	0	0	0	0	0	0	60	2	0	1	0
113	7	2	1	1	1	0	1	0	1	1	0	0	0	0	0	58	2	0	1	0
114	13	2	0	1	1	0	0	0	1	0	0	0	1	0	0	48	2	0	1	0
115	12	2	1	1	1	1	1	0	1	0	0	0	1	0	0	54	2	0	0.99	0.01
116	11	1	1	1	1	0	1	1	0	0	0	0	0	0	0	82	2	0	1	0
125	13	1	1	1	1	0	0	1	1	0	0	0	1	0	0	48	2	0	0.94	0.06
128	7	1	1	0	1	1	1	0	0	0	0	0	0	0	0	62	2	0	0.94	0.06
130	10	2	1	0	1	0	1	1	0	0	0	0	0	0	0	70	2	0	0.99	0.01
134	6	2	1	0	1	0	1	0	0	0	0	0	0	0	0	71	2	0	0.99	0.01
140	10	1	1	1	1	1	0	1	1	0	0	1	0	0	1	42	2	0	0.81	0.2
141	15	2	1	1	1	0	0	1	1	0	0	1	1	0	1	50	2	0	0.98	0.02
170	14	1	1	1	1	0	1	1	0	0	0	0	0	0	0	75	2	0	1	0
196	11	1	1	1	1	0	1	1	0	0	0	0	0	0	0	64	2	0	0.99	0.01
201	12	1	1	1	1	0	0	1	1	1	0	1	0	0	0	55	2	0	0.99	0.01
205	16	2	1	1	1	1	1	1	1	0	0	0	1	0	1	60	2	0	0.95	0.05
222	9	1	1	1	1	0	1	1	1	1	1	0	0	1	0	40	2	0	0.94	0.06
223	16	2	1	1	1	0	1	1	1	0	0	0	1	0	1	48	2	0	0.99	0.01
226	8	1	1	1	1	1	1	1	1	1	0	0	0	1	0	53	2	0	0.86	0.14
230	9	1	1	0	1	0	1	0	0	0	0	0	0	0	0	60	2	0	1	0
232	17	2	1	1	1	0	1	1	1	0	0	0	0	0	1	45	2	0	0.57	0.43
238	9	2	1	0	1	0	1	1	0	0	0	0	0	0	0	80	2	0	1	0
250	16	2	1	1	1	0	0	1	1	0	0	0	1	0	0	68	2	0	0.94	0.06
256	16	1	1	1	1	0	1	0	1	0	1	0	0	0	0	51	2	0	0.86	0.14
259	12	1	1	0	1	0	1	0	1	1	0	1	0	0	0	61	2	0	0.74	0.26
261	12	1	1	0	1	0	1	0	1	0	1	0	0	0	0	51	2	0	0.97	0.03
262	8	1	1	1	1	0	1	1	1	1	0	0	0	0	0	55	2	0	1	0
264	4	2	1	0	1	1	1	1	0	0	0	0	0	0	0	65	2	0	0.69	0.31
265	6	1	1	0	1	0	0	1	0	0	0	0	0	0	0	52	2	0	0.98	0.02
269	10	1	1	0	1	0	1	1	1	1	1	0	0	0	0	44	2	0	0.63	0.37
271	14	2	1	1	1	0	1	1	1	0	0	0	1	0	0	52	2	0	1	0
272	16	2	1	1	1	1	1	0	0	0	0	0	0	0	0	75	2	0	1	0
277	12	1	0	0	1	1	1	1	0	0	0	0	0	0	0	70	2	0	0.95	0.05
278	11	2	1	1	1	1	0	0	0	0	0	0	0	0	0	90	2	0	1	0
279	14	1	1	0	1	0	0	1	0	0	0	0	0	0	0	55	2	0	0.99	0.01
284	16	1	0	1	1	0	1	0	0	0	0	0	0	0	0	73	2	0	1	0
285	15	2	0	1	1	0	1	0	1	1	0	0	0	0	0	55	2	0	0.94	0.06
289	17	2	1	1	1	1	1	1	0	0	0	0	0	0	0	82	2	0	0.99	0.01
298	6	1	1	1	1	0	1	1	0	0	0	0	0	0	0	57	2	0	0.99	0.01
299	11	1	1	1	1	1	1	1	1	0	0	1	1	0	0	45	2	0	0.81	0.2
300	12	2	1	1	1	1	1	0	1	0	0	1	0	0	0	48	2	0	0.86	0.14
301	14	2	1	1	1	0	0	1	0	0	0	0	0	0	0	68	2	0	0.98	0.02
304	8	1	1	1	1	0	0	1	1	0	0	0	1	0	0	43	2	0	1	0
309	17	1	1	0	1	0	1	1	0	0	0	0	0	0	0	89	2	0	0.88	0.12
312	8	2	0	0	1	0	1	1	1	1	0	1	0	0	0	35	2	0	1	0
317	7	1	1	0	1	1	1	1	0	0	0	0	0	0	0	80	2	0	0.98	0.02
322	16	1	1	1	1	0	1	1	1	0	1	0	1	0	1	43	2	0	1	0
329	14	1	1	0	1	0	1	0	1	0	1	0	1	0	0	35	2	0	1	0
346	12	2	1	1	1	0	0	1	0	0	0	0	0	0	0	65	2	0	1	0
352	14	2	1	1	1	1	0	0	1	0	0	0	1	0	1	33	2	0	0.99	0.01
356	10	1	1	1	1	0	0	1	1	0	0	1	0	0	0	60	2	0	1	0
357	17	2	1	0	1	1	1	1	1	0	0	0	0	0	1	45	2	0	0.69	0.31
370	8	1	0	1	1	1	0	1	0	0	0	0	0	0	0	85	2	0	0.99	0.01
380	15	2	1	1	1	1	0	1	1	0	0	0	1	0	0	52	2	0	1	0
385	14	2	0	1	1	1	1	1	1	0	0	0	0	0	1	49	2	0	0.99	0.01
394	6	1	1	1	1	0	1	1	1	1	1	0	1	0	0	48	2	0	0.78	0.22
397	6	1	1	0	1	0	1	1	1	0	0	1	0	1	0	50	2	0	0.99	0.01
412	15	1	1	1	1	1	1	1	1	0	0	0	1	0	1	43	2	0	0.94	0.06
414	13	2	1	1	1	0	1	1	0	0	0	0	0	0	0	65	2	0	0.97	0.03
415	7	1	1	1	1	0	0	1	0	0	0	0	0	0	0	52	2	0	1	0
416	10	1	0	0	1	0	1	0	1	1	1	0	0	0	0	32	2	0	1	0
418	15	1	1	0	1	1	1	1	1	1	0	0	0	0	1	50	2	0	1	0
419	8	1	1	1	1	0	1	1	1	0	0	1	0	1	1	45	2	0	0.95	0.05
422	16	2	1	1	1	1	1	1	1	0	0	0	1	0	0	40	2	0	1	0
435	11	2	1	1	1	1	1	1	0	0	0	0	0	0	0	70	2	0	1	0
437	12	2	1	1	1	0	0	1	1	0	0	0	1	0	0	50	2	0	0.99	0.01
442	8	1	1	0	1	1	1	1	1	1	0	1	0	0	0	52	2	0	0.99	0.01
444	9	2	1	1	1	1	1	1	1	1	0	0	1	0	0	60	2	0	0.99	0.01
450	12	2	1	0	1	0	1	0	0	0	0	0	0	0	0	60	2	0	0.95	0.05
454	9	2	1	1	1	1	0	0	1	1	0	1	0	0	0	50	2	0	0.74	0.26
456	4	1	0	1	1	1	0	1	1	0	0	0	1	0	0	53	2	0	0.97	0.03
457	16	2	1	1	1	1	0	1	0	0	0	0	0	0	0	66	2	0	1	0
458	15	2	1	1	1	0	1	0	1	0	0	0	0	0	1	75	2	0	0.99	0.01
461	14	2	0	1	1	0	0	0	1	0	0	0	0	0	1	61	2	0	0.95	0.05
469	5	1	0	0	1	0	1	0	0	0	0	0	0	0	0	70	2	0	1	0
473	16	2	0	1	1	1	1	1	1	0	0	0	1	0	1	41	2	0	0.57	0.43
474	17	2	1	1	1	1	1	1	1	0	0	0	1	0	1	45	2	0	1	0
1	9	1	0	1	0	0	1	1	1	0	0	1	0	0	0	75	1	1	0	0
6	14	1	1	1	0	0	0	0	1	1	0	0	0	0	0	43	1	1	0	0
7	14	2	1	0	0	0	1	1	0	0	0	0	0	0	0	69	1	1	0	0
8	9	1	1	0	0	0	0	1	0	0	0	0	0	0	0	80	1	1	0	0
9	6	2	1	0	0	0	0	1	0	0	0	0	0	0	0	95	1	1	0	0
11	8	1	1	0	0	0	1	0	1	0	0	1	0	1	0	62	1	1	0	0
12	14	1	1	0	0	0	0	0	1	0	0	1	0	0	0	55	1	1	0	0
14	8	2	1	0	0	0	1	1	1	1	0	0	0	0	0	60	1	1	0	0
16	7	2	1	1	0	0	0	1	0	0	0	0	0	0	0	89	1	1	0	0
17	6	1	0	0	0	0	1	0	1	0	0	0	0	1	0	65	1	1	0	0
20	8	1	1	1	0	0	0	0	1	0	1	0	0	1	0	65	1	1	0	0
21	11	1	1	1	0	0	0	0	1	1	0	0	0	0	0	58	1	1	0	0
24	13	1	1	1	0	0	1	0	0	0	0	0	0	0	0	65	1	1	0	0
25	12	1	1	0	0	0	0	0	0	0	0	0	0	0	0	65	1	1	0	0
26	12	1	1	1	0	0	1	1	1	1	0	0	1	0	0	65	1	1	0	0
27	8	2	1	1	0	0	0	0	0	0	0	0	0	0	0	90	1	1	0	0
28	5	1	1	0	0	0	1	1	1	1	0	0	0	0	0	50	1	1	0	0
29	5	1	1	0	0	0	1	1	0	0	0	0	0	0	0	87	1	1	0	0
32	6	1	1	1	0	0	0	1	1	0	0	0	1	0	0	79	1	1	0	0
33	8	1	1	1	0	0	0	1	0	0	0	0	0	0	0	78	1	1	0	0
34	10	1	1	1	0	0	0	1	0	0	0	0	0	0	0	80	1	1	0	0
35	9	2	1	1	0	0	0	1	0	0	0	0	0	0	0	75	1	1	0	0
36	10	1	1	0	0	0	1	0	1	1	0	1	0	1	0	55	1	1	0	0
37	11	1	1	1	0	0	1	0	1	1	0	1	0	1	0	57	1	1	0	0
38	11	2	1	1	0	0	0	1	1	0	0	0	0	0	0	75	1	1	0	0
39	5	1	1	1	0	0	1	1	1	1	0	1	0	0	0	50	1	1	0	0
40	11	1	1	0	0	0	1	0	0	0	0	0	0	0	0	62	1	1	0	0
41	13	1	1	1	0	0	0	1	1	0	0	0	0	1	0	60	1	1	0	0
42	13	2	0	1	0	0	0	1	0	0	0	0	0	0	0	81	1	1	0	0
44	11	1	1	1	0	0	1	0	0	0	0	0	0	0	0	50	1	1	0	0
52	14	1	1	1	0	0	0	1	0	0	0	0	0	0	0	50	1	1	0	0
54	11	1	1	0	0	0	1	1	0	0	0	0	0	0	0	95	1	1	0	0
55	13	2	1	0	0	0	0	1	1	0	0	1	0	1	0	49	1	1	0	0
57	10	1	1	0	0	0	1	1	1	1	0	1	0	0	0	51	1	1	0	0
58	11	1	1	0	0	0	0	1	1	0	0	0	1	0	0	57	1	1	0	0
59	10	1	0	1	0	0	1	1	0	0	0	0	0	0	0	75	1	1	0	0
60	7	2	1	1	0	0	1	0	0	0	0	0	0	0	0	91	1	1	0	0
61	6	1	1	1	0	0	1	0	0	0	0	0	0	0	0	90	1	1	0	0
62	11	2	1	0	0	0	1	1	1	0	0	1	1	0	0	40	1	1	0	0
64	13	1	1	0	0	0	0	0	1	0	0	0	0	1	0	62	1	1	0	0
65	11	1	1	1	0	0	1	0	1	1	0	0	1	0	0	50	1	1	0	0
66	13	2	1	0	0	0	1	1	0	0	0	0	0	0	0	85	1	1	0	0
68	12	1	0	1	0	0	0	1	1	1	0	0	0	0	0	53	1	1	0	0
69	13	2	0	0	0	0	1	1	0	0	0	0	0	0	0	80	1	1	0	0
74	13	2	1	1	0	0	1	1	0	0	0	0	0	0	0	70	1	1	0	0
75	14	1	1	0	0	0	0	1	0	0	0	0	0	0	0	70	1	1	0	0
76	7	1	1	0	0	0	1	1	1	0	0	0	0	1	0	51	1	1	0	0
77	13	2	0	0	0	0	1	0	0	0	0	0	0	0	0	50	1	1	0	0
79	13	2	1	1	0	0	1	1	1	0	1	0	0	0	0	52	1	1	0	0
80	9	1	1	0	0	0	0	0	1	0	0	0	0	1	0	60	1	1	0	0
83	14	1	1	0	0	0	0	0	1	1	0	0	1	0	0	65	1	1	0	0
84	10	1	1	0	0	0	1	1	1	0	0	0	0	0	0	70	1	1	0	0
85	8	1	1	0	0	0	1	1	0	0	0	0	0	0	0	35	1	1	0	0
86	13	1	1	0	0	0	0	0	1	1	0	1	0	0	0	55	1	1	0	0
87	4	2	0	1	0	0	1	0	0	0	0	0	0	0	0	95	1	1	0	0
93	8	2	1	0	0	0	1	1	1	0	0	0	0	1	0	53	1	1	0	0
94	7	1	0	1	0	0	1	0	0	0	0	0	0	0	0	75	1	1	0	0
95	7	1	0	0	0	0	1	0	0	0	0	0	0	0	0	60	1	1	0	0
98	5	2	0	0	0	0	1	0	0	0	0	0	0	0	0	85	1	1	0	0
99	6	2	0	0	0	0	1	1	0	0	0	0	0	0	0	85	1	1	0	0
100	14	2	1	1	0	0	0	1	1	0	0	1	0	0	0	65	1	1	0	0
102	12	1	0	0	0	0	1	0	1	1	0	1	0	0	1	45	1	1	0	0
103	6	2	0	1	0	0	1	1	0	0	0	0	0	0	0	55	1	1	0	0
104	8	1	1	1	0	0	0	1	1	1	0	0	0	1	0	50	1	1	0	0
106	13	2	1	0	0	0	1	1	1	0	0	0	1	0	0	75	1	1	0	0
107	10	1	1	0	0	0	1	1	0	0	0	0	0	0	0	69	1	1	0	0
109	6	2	1	1	0	0	1	1	0	0	0	0	0	0	0	80	1	1	0	0
112	11	1	1	1	0	0	1	1	0	0	0	0	0	0	0	60	1	1	0	0
117	13	1	1	1	0	0	0	1	0	0	0	0	0	0	0	41	1	1	0	0
118	11	1	1	1	0	0	0	0	1	0	0	0	0	0	0	42	1	1	0	0
119	12	1	1	1	0	0	1	0	1	1	0	0	0	0	0	59	1	1	0	0
120	12	1	1	0	0	0	1	1	0	0	0	0	0	0	0	60	1	1	0	0
121	8	1	1	1	0	0	1	1	1	0	0	0	1	0	0	45	1	1	0	0
122	11	2	1	1	0	0	0	0	1	0	0	1	0	0	0	53	1	1	0	0
123	8	2	1	0	0	0	0	1	1	0	0	0	0	1	0	48	1	1	0	0
127	13	1	0	1	0	0	0	1	0	0	0	0	0	0	0	75	1	1	0	0
129	10	2	1	1	0	0	1	1	0	0	0	0	0	0	0	65	1	1	0	0
131	13	1	1	1	0	0	0	1	0	0	0	0	0	0	0	75	1	1	0	0
132	11	2	0	0	0	0	1	1	1	0	0	0	1	0	0	59	1	1	0	0
135	5	1	0	1	0	0	1	0	1	0	0	1	1	0	0	45	1	1	0	0
136	9	2	1	1	0	0	0	1	0	0	0	0	0	0	0	85	1	1	0	0
137	12	2	1	0	0	0	1	1	1	0	0	0	0	0	0	71	1	1	0	0
138	9	2	1	0	0	0	1	0	1	0	0	0	0	0	0	73	1	1	0	0
139	11	2	0	0	0	0	1	1	0	0	0	0	0	0	0	78	1	1	0	0
144	14	1	1	1	0	0	0	1	1	0	0	1	0	0	1	42	1	1	0	0
145	5	1	0	0	0	0	0	1	0	0	0	0	0	0	0	81	1	1	0	0
146	12	1	1	0	0	0	0	1	1	0	0	0	0	0	0	72	1	1	0	0
147	14	2	1	1	0	0	0	0	0	0	0	0	0	0	0	61	1	1	0	0
169	5	1	1	1	0	0	1	1	0	0	0	0	0	0	0	60	1	1	0	0
180	12	1	1	1	0	0	0	1	1	1	0	1	0	0	0	60	1	1	0	0
181	5	2	1	1	0	0	0	1	0	0	0	0	0	0	0	81	1	1	0	0
182	11	1	1	0	0	0	1	1	1	0	1	0	0	0	0	75	1	1	0	0
184	5	1	0	0	0	0	1	1	1	1	0	1	0	0	0	65	1	1	0	0
185	9	1	0	0	0	0	1	0	1	0	0	0	0	1	0	80	1	1	0	0
187	11	2	1	1	0	0	0	0	1	0	0	1	0	0	0	60	1	1	0	0
188	5	2	0	0	0	0	1	0	0	0	0	0	0	0	0	85	1	1	0	0
189	4	1	0	0	0	0	1	0	1	0	0	0	0	1	0	80	1	1	0	0
190	12	1	1	1	0	0	1	1	0	0	0	0	0	0	0	75	1	1	0	0
191	9	1	1	1	0	0	1	1	1	0	0	0	1	0	0	65	1	1	0	0
192	17	2	1	0	0	0	1	1	1	0	1	0	0	0	0	48	1	1	0	0
193	12	1	1	1	0	0	1	1	1	1	0	0	0	0	0	70	1	1	0	0
194	12	2	0	0	0	0	1	1	0	0	0	0	0	0	0	95	1	1	0	0
195	15	1	0	0	0	0	1	1	0	0	0	0	0	0	0	85	1	1	0	0
197	7	1	0	0	0	0	1	1	1	0	0	0	1	1	0	60	1	1	0	0
198	10	1	0	1	0	0	1	1	0	0	0	0	0	0	0	53	1	1	0	0
199	16	1	1	0	0	0	1	1	0	0	0	0	0	0	0	58	1	1	0	0
200	9	2	0	1	0	0	1	1	0	0	0	0	0	0	0	90	1	1	0	0
202	10	1	1	0	0	0	0	1	1	0	0	0	0	0	0	65	1	1	0	0
203	9	2	1	1	0	0	1	1	0	0	0	0	0	0	0	90	1	1	0	0
204	15	1	1	1	0	0	1	1	0	0	0	0	0	0	0	75	1	1	0	0
206	17	2	0	0	0	0	1	0	1	0	0	0	1	0	1	60	1	1	0	0
208	6	2	0	1	0	0	1	1	1	0	0	0	1	0	0	55	1	1	0	0
209	12	1	1	0	0	0	0	1	1	0	0	0	0	0	0	60	1	1	0	0
210	11	1	1	0	0	0	0	1	1	0	0	1	0	0	0	20	1	1	0	0
212	9	1	1	0	0	0	1	0	1	1	0	1	0	0	0	55	1	1	0	0
218	11	1	1	1	0	0	1	1	0	0	0	0	0	0	0	69	1	1	0	0
220	10	2	1	0	0	0	0	1	0	0	0	0	0	0	0	88	1	1	0	0
221	11	2	1	1	0	0	0	1	0	0	0	0	0	0	0	71	1	1	0	0
227	9	1	1	0	0	0	1	1	0	0	0	0	0	0	0	55	1	1	0	0
228	10	2	1	1	0	0	1	1	1	0	0	1	0	1	0	45	1	1	0	0
229	10	2	1	0	0	0	0	0	1	0	0	0	0	0	0	65	1	1	0	0
235	15	1	1	1	0	0	1	1	1	0	1	0	1	0	0	43	1	1	0	0
237	6	1	1	0	0	0	1	0	0	0	0	0	0	0	0	87	1	1	0	0
241	13	1	0	0	0	0	1	1	1	0	1	0	0	0	0	41	1	1	0	0
242	13	1	0	1	0	0	0	0	1	1	0	0	0	0	0	60	1	1	0	0
246	5	1	1	1	0	0	1	1	1	1	0	1	0	0	0	52	1	1	0	0
253	15	1	1	0	0	0	1	0	0	0	0	0	0	0	0	85	1	1	0	0
255	8	1	1	1	0	0	0	1	1	1	0	1	0	0	0	50	1	1	0	0
257	6	1	1	1	0	0	0	1	0	0	0	0	0	0	0	65	1	1	0	0
258	13	2	1	1	0	0	1	1	0	0	0	0	0	0	0	65	1	1	0	0
260	12	1	1	1	0	0	1	1	0	0	0	0	0	0	0	50	1	1	0	0
266	10	1	1	1	0	0	0	1	0	0	0	0	0	0	0	95	1	1	0	0
275	8	1	1	0	0	0	1	1	1	0	0	1	0	1	0	65	1	1	0	0
276	16	1	1	1	0	0	0	0	0	0	0	0	0	0	0	80	1	1	0	0
282	15	1	0	0	0	0	0	1	1	0	0	1	0	0	1	43	1	1	0	0
283	4	1	1	1	0	0	1	1	1	0	0	0	1	0	0	70	1	1	0	0
286	6	1	0	0	0	0	1	0	1	1	0	1	0	0	0	60	1	1	0	0
288	11	2	1	1	0	0	1	1	1	0	0	0	1	0	0	66	1	1	0	0
290	9	2	0	0	0	0	0	1	1	0	0	0	1	1	0	60	1	1	0	0
291	7	2	1	0	0	0	1	1	1	0	0	0	0	0	0	69	1	1	0	0
292	8	2	1	0	0	0	1	1	0	0	0	0	0	0	0	85	1	1	0	0
293	12	1	0	0	0	0	1	0	0	0	0	0	0	0	0	80	1	1	0	0
294	14	2	1	0	0	0	1	1	1	1	0	0	0	0	0	62	1	1	0	0
295	5	2	0	1	0	0	0	1	1	0	0	0	1	0	0	64	1	1	0	0
296	4	1	1	0	0	0	0	1	0	0	0	0	0	0	0	81	1	1	0	0
302	13	2	1	1	0	0	1	1	1	0	0	0	0	0	1	70	1	1	0	0
305	13	2	1	0	0	0	1	0	1	0	0	0	0	0	0	58	1	1	0	0
306	11	1	1	1	0	0	1	0	1	0	0	0	1	0	0	45	1	1	0	0
310	13	2	1	1	0	0	0	1	0	0	0	0	0	0	0	92	1	1	0	0
311	13	2	1	1	0	0	1	1	1	0	0	0	0	0	1	65	1	1	0	0
314	7	1	1	1	0	0	0	1	1	1	0	0	1	0	0	50	1	1	0	0
315	9	1	1	1	0	0	0	1	1	0	0	0	1	0	1	59	1	1	0	0
316	10	1	1	1	0	0	1	1	1	0	0	0	1	0	0	55	1	1	0	0
318	10	1	1	0	0	0	0	0	0	0	0	0	0	0	0	70	1	1	0	0
319	12	1	1	0	0	0	0	0	0	0	0	0	0	0	0	63	1	1	0	0
320	6	2	1	0	0	0	1	1	0	0	0	0	0	0	0	89	1	1	0	0
330	7	2	1	1	0	0	0	1	1	0	0	0	0	1	0	60	1	1	0	0
334	7	1	0	1	0	0	0	1	0	0	0	0	0	0	0	80	1	1	0	0
337	10	2	0	0	0	0	0	1	0	0	0	0	0	0	0	80	1	1	0	0
338	9	1	1	1	0	0	0	1	0	0	0	0	0	0	0	85	1	1	0	0
339	9	1	1	1	0	0	1	1	0	0	0	0	0	0	0	78	1	1	0	0
340	13	1	1	1	0	0	0	1	0	0	0	0	0	0	0	49	1	1	0	0
341	12	1	1	1	0	0	1	1	1	0	0	1	0	0	0	50	1	1	0	0
342	6	2	1	0	0	0	1	1	0	0	0	0	0	0	0	89	1	1	0	0
343	7	2	0	0	0	0	1	1	0	0	0	0	0	0	0	96	1	1	0	0
344	10	1	0	0	0	0	1	1	0	0	0	0	0	0	0	60	1	1	0	0
345	14	2	1	1	0	0	0	1	0	0	0	0	0	0	0	91	1	1	0	0
347	6	1	0	1	0	0	1	0	0	0	0	0	0	0	0	80	1	1	0	0
350	4	1	1	0	0	0	0	0	1	1	0	0	0	0	0	55	1	1	0	0
353	13	2	0	0	0	0	0	1	1	0	0	0	0	0	1	50	1	1	0	0
354	13	1	1	1	0	0	1	1	1	1	0	0	1	0	0	69	1	1	0	0
355	5	1	0	1	0	0	1	1	0	0	0	0	0	0	0	55	1	1	0	0
358	9	1	1	1	0	0	1	1	1	0	0	0	1	1	0	55	1	1	0	0
366	6	1	0	0	0	0	1	1	1	1	0	0	0	0	0	40	1	1	0	0
369	5	2	0	1	0	0	1	1	0	0	0	0	0	0	0	49	1	1	0	0
373	14	2	0	0	0	0	1	0	0	0	0	0	0	0	0	87	1	1	0	0
375	12	1	1	0	0	0	0	1	0	0	0	0	0	0	0	67	1	1	0	0
376	16	1	1	1	0	0	0	0	1	0	0	0	1	0	1	55	1	1	0	0
377	9	1	1	0	0	0	0	1	1	0	0	1	0	0	0	55	1	1	0	0
378	14	1	1	1	0	0	1	1	0	0	0	0	0	0	0	45	1	1	0	0
379	8	1	1	1	0	0	0	1	1	1	0	0	0	0	0	55	1	1	0	0
381	16	1	1	1	0	0	0	0	0	0	0	0	0	0	0	85	1	1	0	0
383	9	1	0	0	0	0	0	1	0	0	0	0	0	0	0	69	1	1	0	0
386	5	2	1	0	0	0	1	1	1	1	0	1	0	0	0	42	1	1	0	0
387	6	1	0	0	0	0	1	1	1	1	0	0	0	1	0	35	1	1	0	0
389	10	2	1	1	0	0	1	0	1	1	0	1	0	0	0	38	1	1	0	0
391	9	1	1	1	0	0	1	0	1	1	0	1	0	0	0	25	1	1	0	0
392	11	2	1	1	0	0	1	1	0	0	0	0	0	0	0	51	1	1	0	0
396	11	1	1	1	0	0	1	1	1	0	1	0	0	0	0	51	1	1	0	0
398	4	2	0	0	0	0	0	1	0	0	0	0	0	0	0	85	1	1	0	0
399	5	1	0	0	0	0	1	1	0	0	0	0	0	0	0	75	1	1	0	0
400	5	1	0	0	0	0	0	1	0	0	0	0	0	0	0	87	1	1	0	0
401	7	2	1	1	0	0	1	1	0	0	0	0	0	0	0	76	1	1	0	0
402	8	2	1	1	0	0	1	1	0	0	0	0	0	0	0	72	1	1	0	0
403	5	2	0	0	0	0	1	0	0	0	0	0	0	0	0	81	1	1	0	0
404	6	1	1	0	0	0	1	0	1	0	0	1	1	0	0	49	1	1	0	0
405	13	2	0	0	0	0	1	0	1	0	0	1	0	0	0	52	1	1	0	0
406	9	1	0	0	0	0	0	1	1	0	0	0	0	1	0	82	1	1	0	0
407	8	1	0	1	0	0	1	1	1	0	1	0	1	1	0	44	1	1	0	0
408	7	1	0	1	0	0	1	1	1	0	0	1	0	0	0	50	1	1	0	0
409	16	1	1	0	0	0	1	1	1	1	0	0	0	0	1	57	1	1	0	0
413	6	1	0	0	0	0	0	1	1	0	0	0	0	0	0	80	1	1	0	0
417	12	1	0	1	0	0	1	0	1	1	0	0	0	1	0	50	1	1	0	0
421	11	2	1	1	0	0	1	1	1	0	0	0	1	1	1	46	1	1	0	0
423	17	2	1	0	0	0	1	0	1	0	0	0	0	0	1	49	1	1	0	0
424	13	1	0	0	0	0	0	1	0	0	0	0	0	0	0	60	1	1	0	0
425	10	2	1	0	0	0	0	1	1	0	0	1	0	0	0	42	1	1	0	0
426	8	2	1	0	0	0	0	1	1	1	0	0	0	0	0	50	1	1	0	0
429	8	1	1	1	0	0	1	1	1	1	0	1	0	0	0	42	1	1	0	0
430	6	2	0	0	0	0	0	1	0	0	0	0	0	0	0	83	1	1	0	0
431	6	2	1	0	0	0	0	0	1	0	0	0	0	1	0	70	1	1	0	0
432	9	1	1	0	0	0	1	1	1	1	0	0	0	1	0	51	1	1	0	0
433	17	2	1	0	0	0	0	1	0	0	0	0	0	0	0	80	1	1	0	0
441	8	1	1	0	0	0	0	1	0	0	0	0	0	0	0	55	1	1	0	0
445	12	2	1	1	0	0	1	1	1	0	0	0	1	1	0	50	1	1	0	0
446	7	1	1	1	0	0	1	1	1	1	0	1	1	0	0	41	1	1	0	0
448	9	2	1	1	0	0	1	1	1	1	0	0	1	0	0	65	1	1	0	0
451	5	1	0	0	0	0	0	1	0	0	0	0	0	0	0	65	1	1	0	0
453	8	1	1	1	0	0	1	1	0	0	0	0	0	0	0	55	1	1	0	0
459	10	1	1	0	0	0	0	0	1	1	1	0	0	0	0	50	1	1	0	0
462	7	1	1	0	0	0	0	1	0	0	0	0	0	0	0	64	1	1	0	0
463	7	2	1	0	0	0	1	1	1	1	0	1	0	0	0	72	1	1	0	0
464	5	1	1	1	0	0	1	1	1	0	0	0	0	0	0	68	1	1	0	0
470	15	1	0	0	0	0	0	1	1	0	0	0	0	1	0	64	1	1	0	0
471	13	1	0	1	0	0	0	1	1	1	0	0	0	0	0	59	1	1	0	0
472	15	1	0	0	0	0	0	1	0	0	0	0	0	0	0	62	1	1	0	0
